# Supplementary material for: Brain microvessel cross-presentation is a hallmark of experimental cerebral malaria
Source: EMBO Mol Med. 2013 May 16;5(7):916–31. doi: 10.1002/emmm.201202273 (PMC3721469; doi:10.1002/emmm.201202273)
Supplement: Supplementary file 3 [file emmm0005-0916-SD3.txt]

1 
 
SUPPORTING INFORMATION 
 
Brain Microvessel Cross-presentation is a Hallmark of Experimental Cerebral Malaria
Shanshan W. Howland, Chek Meng Poh, Sin Yee Gun, Carla Claser, Benoit Malleret, Nilabh 
Shastri,  Florent Ginhoux, Gijsbert M. Grotenbreg, Laurent Rénia 
 
Table of Contents 
 
Supporting Information Figures ..................................................................................................2 
S.I. Figure 1: Frequencies of SQLLNAKYL‐specific cells within the entire CD8+ T cell population and 
within the IFNγ+ GrB+ subset.isolated from PbA‐infected mice………….....................................................2 
S.I. Figure 2: Supporting brain microvessel cross‐presentation data ....................................................... 3 
S.I. Figure 3: Head and brain imaging of infected mice  ........................................................................... 4 
S.I. Figure 4: Parasitemia and parasite biomass following drug treatment  .................................5 
S.I. Figure 5: Brain microvessel presentation of Ovalbumin CD8 peptide … ............................................ 6 
 
Supporting Information Methods ................................................................................................7 
Cell culture ................................................................................................................................................ 7 
Single cell TCR sequencing ........................................................................................................................ 7 
Details of cDNA library .............................................................................................................................. 8 
Lentivector production and transduction ................................................................................................. 9 
Generation of a reporter cell line for “hosting” TCR genes  ..................................................................... 9 
Generation of TCR-transduced reporter cells specific for OVA 257–264 CD8 T cell epitope 10 
  2 
 
 
 
 
 
 
 
 
 
 
 
 
 
 
 
 
 
Supporting Information Figure S1. Frequencies of SQLLNAKYL-specific cells within the 
entire CD8
+
 Tcell population and within the IFNγ
+
 GrB
+
 subset isolated from PbA-infected
mice.  Combined tetramer and intracellular cytokinestaining were performed on splenocytes (A) 
and brain-sequestered leukocytes (B) fromPbA-infected mice 7 days p.i. The samples and gates 
are the same as those used in Fig. 4A, B. Bars represent medians.  
 
 
  3 
 
 
 
 
 
 
 
 
 
 
 
 
 
 
 
 
 
 
 
Supporting Information Figure S2. Supporting brain microvessel cross-presentation data. 
(A) Brainmicrovessel cross-presentation results fromnaïve C57BL/6 (B6) mice and B6 or 
MAFIA mice 7 days p.i. with PbA. One group ofMAFIA mice was treated daily with the
dimerizer drug AP20187 between 5 and 7 days p.i. Bars represent means. *** p < 0.001, 
ANOVA with Bonferroni's post test on log-transformed numbers. Data are pooled from two 
experiments. (B) Brain microvessels were isolated frommice 7 days post-infection with PbA, 
and eachsample was dividedintotwo halves.One half was digested with collagenase and
DNaseI prior to co-incubation with LR-BSL8.4a cells, while collagenase was omitted for the 
other half. The number of blue spots resultingfromeach half sample was quantified after β-
galactosidase staining. *** p < 0.001, paired t-test on log-transformed numbers. 
+ Collagenase -Collagenase
101
102
103 ***
Tota
l num
ber
of
 bl
ue s
pot
s
Blue sp
ots pe
r br
ain
Nai
ve
 B
6
Pb
A B
6
Pb
A 
MA
FIA
PbA
 M
AF
IA
AP
20
18
7
100
101
102
103
104
****
****
****
*A 
B 4 
 
 
 
  
Supporting Information Figure S3.  Bioimaging parameters. (A)  Pseudocolorimage of a 
mouse injected with luciferin and placed in a dorsal position for head imaging. Bioluminescence 
imaging was acquired with 21.7 and 4 cm FOV for whole body and head respectively, medium 
binning factor, and exposure time of 5-60s (changed accordingtothe intensity ofthe 
bioluminescence signal). (B) Pseudocolor image of an isolated brain froma perfused animal. 
Brains were removed 3 min after a second subcutaneous injection ofluciferin. Organs were 
placed in 24well plates and imagedwith 10 cm FOV, mediumbinningfactor, and exposure 
times of 10-60s. To allow comparisons between images fromdifferent days, uninfected mice 
injected with luciferin were imaged to for background subtraction. 
A B5 
 
 
 
 
 
 
 
 
 
 
 
 
 
 
 
 
 
 
 
 
Supporting Information Figure S4. Parasitemia and parasite biomass following drug 
treatment. (A) Parasitemia levels ofthe mice in Fig. 7D were measured 6 and 7 days p.i. Bars 
represent mean and S.D. **** p < 0.0001,  ANOVAwith Bonferroni’s post test on log-
transformed values. (B) In a separate experiment, mice infected witha luciferase-transgenic 
derivativeofPbAwere either not treated (n = 8) or treated with chloroquine and artesunate (n = 
4) between 6 and 7 days p.i. Two hours later,the mice were perfused and the brains were imaged 
for bioluminescence quantification.Bars represent the mean. ** p < 0.01, t test on values 
transformed with x’= log(x+1).  
% Pa
rasi
te
mi
a
Day6 Day7 Day6 Day7
0.01
0.1
1
10 **** ****
SQLLNAKYLgrp   SIINFEKL grp
Brai
n l
umin
escen
ce
(photon
s/sec/c
m
2 /s
r)
Untreated CQ/ART
102
103
104
105
106 **
<
A 
B 6 
 
 
 
 
 
 
 
 
 
 
 
 
Supporting Information Figure S5. Brain microvessel presentation of ovalbumin CD8 
epitope peptide. Brain microvessels were obtained fromnaïve C57BL/6J mice (n = 4) or mice 
infected with  PbAthat were either not treated (n = 5) or treated with chloroquine and artesunate 
(n = 3) between 6 and 7 days p.i. They were pulsed for 1 hour with 10-5 µg/ml of SIINFEKL 
peptide (OVA 257–264 CD8 T cell epitope) in 1 ml at 37°C, washed and incubated overnight 
with a reporter cell line expressing the OT-1 TCR. β-galactosidase staining was performed the 
next day. Bars represent means. *** p < 0.001,  **** p < 0.0001, ANOVA with Bonferroni's 
post test on log-transformed numbers of spots.  7 
 
Extended Experimental Procedures 
Cell culture
The BWZ.36/CD8α cells bearing an NFAT-lacZcassette were used(Sanderson and Shastri, 
1994). These cells, EL4 cells (ATCC) and their derivatives were cultured in RPMI medium 
supplemented with 10% fetal bovine serum,1 µM sodiumpyruvate, 50 µM β-mercaptoethanol, 
penicillin, streptomycin and Primocin (Invivogen). 
Single cell TCR sequencing 
Single T cells were sorted into PCR tubes containing 2 μl of lysis/RT buffer, frozen and thawed, 
and then incubated at 55 °C for 1 h after adding 40 U of Superscript III (Life Technologies). The 
final reagent concentrations in the 2.5 μl reaction are: 1x First-Strand buffer, 10 mM DTT, 0.5 
mM dNTPs, 0.8 U/μl RNaseOUT, 0.25% Nonidet P-40 (Roche), 0.1 mg/ml bovine serum 
albumin (NEB) and 0.1 uM eachof the primers mTCRaRT and mTCRbRT. The reverse 
transcription product was diluted to 10 μl for tailing with oligo-dG, by adding 10 mM MgCl2, 10 
mM Tris-HCl pH7.5, 1 mM DTT, 2 mM dGTP, 0.75 U/ml TdT enzyme (Life Technologies) and 
water. The reaction was incubated at 37°C for 1 h, heat-inactivated at 70°C for 10 min, and then 
diluted to make up a 50 μl PCR reaction with 1 U of Phusion Hot Start II (Finnzymes), 1x GC 
buffer, 0.2 mM dNTPs and 0.5 μM oligo-dC-adaptor. Tosynthesize the second strand, the 
reaction wassubjected to24 cyclesof amplification with annealing at 60 °C and a 90 s extension 
time. Each TCR gene fragment could then be amplified separately by nested PCR using Phusion 
in GC buffer. The first PCR contained 2 ul of cDNA in a 20 ul reaction with the primers 
AdaptorP1 and either mTCRa1st (for TCRα) or mTCRb1st (for TCRβ). The second PCR used 
0.4 ul of the first PCR product in a 20 ul reaction with the primers AdaptorP2 and either 
mTCRaNest (for TCRα) or mTCRbNest (for TCRβ). Alternatively, asthe sorted Tcells were 8 
 
Vβ8+, the TCRβjunction could be directlyamplified priorto 5’ RACE by semi-nestedPCR 
using CPI-Vbeta8 and mTCRb1st for the first round and CPI-Vbeta8 and mTCRbNest for the 
second round. As the PCR products rarely contained a single band, they were electrophoresed on 
a gel and the bands running around 0.5 kb were gel-extracted and cloned by TOPO TA cloning  
 (Life Technologies) prior to DNA sequencing. 
 
  
Details of cDNA library 
The upstream and downstreamhomologous sequences that were added to the P. berghei cDNA 
fragments to facilitate In-Fusion cloning contained a Shine-Dalgarno sequence and start codon 
(upstream) and stop codons (bold) in all three reading frames (downstream; TAAATAGATGA). 
We created a plasmid, pScrAn_Int,that when digested with NsiI and SwaI, would have ends 
compatible with the cDNA for In-Fusion cloning. Modified frompGEX-2T (GE Healthcare), 
pScrAN_Int further includes a kanamycin resistance gene whose start codon (underlined) 
overlaps with the third stop codon in the downstreamhomologous sequence. After In-Fusion 
cloning, the electroporated bacteria were spread on agar plates containing 50 μg/ml kanamycin 
and 0.02 mM IPTG, thus enriching for in-frame inserts where translational coupling enables the 
resistance gene tobe translated.
Primer name Sequence 
mTCRaRT GTTTTCGGCACATTGATTTGG
mTCRa1st CGGTGAACAGGCAGAGGGTG
mTCRaNest GCAGGTTCTGGGTTCTGGATG
mTCRbRT CTTGCCATTCACCCACCAG
mTCRb1st CCAAGCACACGAGGGTAGCC
mTCRbNest CCTTGGGTGGAGTCACATTTCT
oligo-dC-adaptor ACAGCAGGTCAGTCAAGCAGTAGCAGCAGTTCGATAAGCGGCCGCCATGGACCCCCCCC
CCCCDN 
AdaptorP1 ACAGCAGGTCAGTCAAGCAGTA
AdaptorP2 AGCAGTAGCAGCAGTTCGATAA 
CPI-Vbeta8 GAGGCTGCAGTCACCCAAA 9 
 
The plasmid pool prepared fromthe pScrAn_Int library was then digested with EagI to release 
the inserts (including start and stop codons). Alentiviral transfer plasmid, pScrAn_Acc, was 
designed such that when digested with BstBI and AsiSI, its ends would be homologous to the 
inserts’ ends to permit In-Fusion cloning downstreamof GFP and a 2A peptide sequence 
(EGRGSLLTCGDVEENPGP). The In-Fusion reaction was transformed into Stbl3 bacteria (Life 
Technologies) andplated onto ampicillin-containing plates.To minimize the loss of library
diversity, we ensured that the number of colonies obtained was at least five times that ofthe 
original library size.Plasmid purified fromthe scraped colonies was subsequently used to 
produce lentiviral particles. 
Lentivector production and transduction 
The transfer plasmid (1 μg for a 60 mm dish) was co-transfected with the packaging and
envelope plasmids (0.35 μg pMD2.G and 0.65 μg psPAX2, kindly provided by Dr Didier Trono) 
into HEK 293T cells (ATCC) using EndoFectin Lenti (GeneCopoeia). The medium (DMEM + 
10% FBS) was changed 8-16 h later and the lentiviral particles in the supernatant were collected 
after a further 48-64 h. Cells were transduced by adding variable amounts of lentiviral 
supernatant and 4 μg/ml Polybrene,then centrifuging at 1200 x g for 1 h at roomtemperature. 
The medium was changed after 8-16 h in the cell culture incubator.
Generation of a reporter cell line for “hosting” TCR genes 
BWZ.36/CD8αcells bearing an NFAT-lacZcassette were our starting point for generating 
reporter cell lines. However, these cells did not expresslacZin response to CD3 cross-linking 
after TCR genes and the missing CD3δand ζ chains were co-transduced. Since other TCR 
signaling genes were apparently missing, hybridomas made by fusing CD8+ T cells with 
BWZ.36/CD8α cells were passaged, sorted for loss of TCR expression, and cloned. One clone, 10 
 
renamed LR-Ø, that had lost itsfunctionally rearranged TCRβ gene and had very low level 
expression of its TCRαgene, was found to support lacZreporting after exogenous TCR gene 
introduction.
  
Generation of TCR-transduced reporter cells specific for OVA 257–264 CD8 T cell epitope
Variable regions of the transgenic TCR specific for OVA 257–264 CD8 T cell epitope
(SIINFEKL; Hogquist et al., 1994) were amplified by RT-PCR fromOT-1 mice (obtained from
Jackson, Bar Harbor) The variable regions wereassembled by PCR with the constant regions 
into asingleopen reading frame, with the two chains separated by a 2A self-cleaving peptide. 
TCR-expressing cells were sorted after lentivector transduction ofthese TCR genes intoLR-Ø 
cells bearingan NFAT-lacZcassette (see above).   
 
References
Hogquist KA, Jameson SC, Heath WR, HowardJL, Bevan MJ, Carbone FR. 1994. T cell 
receptor antagonist peptides induce positive selection. Cell 76(1):17-27. 
 
