# Supplementary material for: Brain microvessel cross-presentation is a hallmark of experimental cerebral malaria
Source: EMBO Mol Med. 2013 May 16;5(7):916–31. doi: 10.1002/emmm.201202273 (PMC3721469; doi:10.1002/emmm.201202273)
Supplement: Supplementary file 4 [file emmm0005-0916-SD4.txt]

EMBO MolecularMedicine  PeerReview ProcessFile- EMM-2012-02273
 
 
© EMBO 1 
 
 
 
 
BrainMicrovesselCross-presentation is a Hallmark of
ExperimentalCerebralMalaria
 
ShanshanW.Howland,ChekMengPoh,SinYeeGun,CarlaClaser,BenoitMalleret,Nilabh
Shastri, FlorentGinhoux,GijsbertM.Grotenbreg,LaurentRénia
 
Correspondingauthor:LaurentRénia, SingaporeImmunologyNetwork 
 
 
 
 
Review timeline: Submissiondate: 14 November2012
 EditorialDecision: 03 January 2013
 Revisionreceived: 17 March 2013
 EditorialDecision: 04 April2013
 Revisionreceived: 04 April2013
 Accepted: 05 April2013
 
 
 
 
TransactionReport:
 
(Note:With the exception ofthe correction oftypographicalor spelling errors thatcould be a source ofambiguity,
letters and reports are notedited.The originalformatting oflettersand referee reportsmaynotbe reflected in this 
compilation.)
 
 
 
Editor: NataschaBushati/CélineCarret
 
 
 
1stEditorialDecision 03 January 2013
Thank you forthesubmission ofyourmanuscriptto EMBO MolecularMedicine.Wehavenow 
heard back from thethreerefereeswhom weasked to evaluateyourmanuscript. 
 
Youwillseethatwhileallthreereviewersaregenerallysupportiveofyourworkandunderline its
considerable potentialinterest,they also raise a numberofspecific concernsthatpreventusfrom 
considering publication atthistime. 
 
Importantly,allthree reviewers highlightthatmore evidence for the role of brain microvascular 
endothelial cells in antigen presentation is required and suggest analysing the purity of the 
microvesselpreparationsinbothwild-type and MAFIA mice. In addition, reviewer 1 suggests to 
perfusethebrainsupon infection with differentparasites,to determinewhetherCD8 T cells
accumulate differentially in the brain.Reviewer2 suggeststhatdirectevidence ofcerebralmalaria,
such as brain pathology and Evans blue test,should be provided in the experimentpresenting the 
treatment approach. 
 
Finally,allthree reviewers,including reviewer3,have a numberofimportantsuggestionsto 
improve interpretation of your data, impact and readability of your work. 
 
Shouldyoubeabletoaddresstheraisedconcernswithadditionalexperimentswhereappropriate,
wewould bewilling to considerarevised manuscript. 
 
PleasenotethatitisEMBO MolecularMedicinepolicytoallow asingleroundofrevisioninorder
to avoid the delayed publication of research findings. Consequently, acceptance or rejection of the EMBO MolecularMedicine  PeerReview ProcessFile- EMM-2012-02273
 
 
© EMBO 2 
manuscriptwilldepend on the completeness of your responses included in the nextversion of the 
manuscript.
 
EMBO MolecularMedicinehasa"scoopingprotection"policy,wherebysimilarfindingsthatare
published by othersduring review orrevision arenotacriterion for rejection.Should you decide to 
submita revised version,Ido ask thatyou getin touch afterthree months ifyou have notcompleted 
it, to update us on the status. 
 
Pleasealsocontactusassoonaspossibleifsimilarworkispublishedelsewhere.Ifotherwork is
published wemay notbeableto extend therevision period beyond threemonths. 
 
I look forward to receiving your revised manuscript.
 
 
***** Reviewer'scomments***** 
 
Referee#1(CommentsonNovelty/ModelSystem): 
 
Technicalquality isclear.Novelty:no onehasshown presentation ofmalariaantigensfrom brain 
blood vesselsduring experimentalcerebralmalaria.Medicalimpactismedium asitisnotclearthat
CD8Tcellsmediatediseaseinhumanmalaria.Thisisahighlycontroversialissue and divides the 
field,butin my opinion itis yetto be resolved eitherway.Hence,the adequacy of the is "unclearat
this stage". This means that the findings may eventually be highly relevant or potentially irrelevant, 
depending on whetherthemousemodelpansoutto bereflectiveofthehuman model. 
 
 
Referee#1(GeneralRemarks):
 
ThereportbyHowlandetalprovidessomeveryinterestingfindingsthatextendourunderstanding
oftheimmunopathology associated with experimentalcerebralmalaria.The reportidentifies a new 
blood stageMHC I-restricted antigen thatis expressed by severalPlasmodium species.Evidence is 
provided thatCD8 T cellsspecificforthisantigen migrateto thebrain during infection with various
species ofPlasmodium,and the authors show thatforP.bergheiANKA infection butnotinfection 
by otherspecies,thisantigen iscross-presented by cellsofthebrain microvessels.Although these
authorswere unable to define the precise celltype cross-presenting parasite antigen,theirwork 
nicely supportsotherstudiesimplicating endothelialcellsin thisfunction.They also provide
evidence thatreducing parasite burden by drug treatmentlate in disease may be protective through 
its reduction in antigen cross-presentation by thecellsofthebrain microvessels. 
 
Introduction:The authors state "...notone CD8 epitope has been identified...".Butlater pointout
that Lau et al have identified several epitopes. The authors should modify this statement to say 
"...very few epitopes..."  
 
Figure5showsevidenceofCD8T cellsaccumulatinginthebrainsofmiceinfectedwithnon-CM 
causing parasites.Asthe authorsdo no perfuse the mice/brains,itisunclearwhetherthisapparent
accumulation issimply reflecting theirpresencein theblood,withoutany specificsequestration in 
the brain. As we might expect these cells to be in the blood after expansion in the spleen and release 
into the circulation, I think it is import to determine whether there is a difference in T cell
sequestration in the brain afterperfusion forthe differentinfections.
 
Figure6.Itisnotclearhow manytimesthisexperimentwasperformed.Pleaseindicatethis
throughout the manuscript so that the reader can be confident these experiments are notsingle
experiments.While thisfigure showspreferentialpresentation ofAg by the vesselmaterialisolated 
from the brains of PbA infected mice,there is minimalevidence thatpresentation is mediated by 
endothelialcells.Iassume there are many cell types present in the vessel mixture. Is it possible to 
digestcellsinto singlecellsthen sortformarkersto indicatepresentation by endothelialcells?The
MAFIAmouseexperimentrequiresside-by-side comparison to normalinfected controls to 
demonstrate there is no reduction in presentation. EMBO MolecularMedicine  PeerReview ProcessFile- EMM-2012-02273
 
 
© EMBO 3 
 
Figure3."(G)"ismissingnextto"brain"inthelegendtofigure3.
 
 
 
Referee#2(CommentsonNovelty/ModelSystem): 
 
StudiesinFig.1-5 wereperformed in high quality both technically and scientifically.Unfortunately,
since othergroup identified CD8 epitope expressed in blood stage ofmalaria parasites,this study is 
notthefirstto identify theepitope.Yet,authorswereableto generateMHC tetramerand identify 
specific T cells,which should be highlyevaluated.However,studiesin Fig.6 and 7 are not
satisfactory.Information regarding the experimentalconditions such as purity ofmicrovessel
preparation islacking,and controlgroupsarenotsufficient.Ifthesepointsareimproved,Ithink that
the manuscriptmaybequalifiedforpublication.
 
Referee#2(GeneralRemarks):
 
In this paper,authors identified a major CD8 epitope thatis conserved across rodentmalaria 
parasites.Using MHC tetramer,they found thatepitope-specific T cells were induced during 
infection with PbA and accumulate in brain. Interestingly, accumulation of these specific CD8 T 
cellswasobserved during infection with non-ECM-causing parasites.Authorsshowed thatbrain 
microvesselspreparedfrom PbA-infected mice were able to cross-presenttheepitope,whilethose
prepared from non-ECM-causing parasiteswere not.Studieson the identification ofthe epitope and 
its specific T cells are performed well. However, I have some concerns with regard to the antigen-
presentation by brain microvessels.
 
Specifically,
 
1.Authorsprepared brain microvesselsfrom PbA-infected mice and showed that they can present 
malariaantigeninFig.6B.Theyalsoshowedmicrovesselspreparedfrom PbNK65- and Py17X-
infected brain were not able to presentSQLLNAKYL-epitope.However,they did notshow the 
purity ofthepreparation and theproportionsofcontaminating hematopoieticcells.Itiscrucialto 
show thatthe difference in antigen presentation is notdue to the composition ofcelltypes in the 
microvesselpreparations.Also,itisimportanttoshowthelevelsofMHConmicrovesselsandtheir
ability ofantigen-presentation when SQLLNAKYL peptidewasexogenously added in culture.
 
2.Authorsused MAFIA transgenicmiceto ruleoutthepossiblecontamination ofantigen-
presenting cellsin microvessel-preparation in Fig.6D.First,thecontrolofthedrug-treated PbA-
MAFIA,untreatedgroup,isnotshown.Second,myeloidcellsarenotcompletelyremovedindrug-
treated MAFIA transgenic mice, and it is again importantto show the purity ofcellpopulation in 
this experiment. It is crucial to show that hematopoietic cells are not involved in antigen 
presentation ofSQLLNAKYL-epitope during PbA-infection. Anti-CD45antibodymayhelptorule
outtheinvolvementofhepatopoieticcells.Forexample,onecan treatmicrovesselpreparation with 
anti-CD45mAbandcomplementtoremoveresidualhematopoieticcells. 
 
3.In Fig.7C,thepurity ofmicrovesselsand theirMHC expression should beshown.Itispossible 
that CG/ART-treatment reduced the number of contaminating antigen presenting cells and thus 
reduced the response.
 
4.In Fig.7DE,thereason forthedeath ofmiceisnotclearly shown.Authorsshould show the
evidence ofcerebralmalaria,such asbrain pathology and EvansbluetestfortheBBB integrity.
 
5.Thetitleismisleading,ifauthorsarenotableto concludethatmicrovesselsareresponsibleforthe
cross-presentation asdescribed in page15 line16-8.
 
 
 EMBO MolecularMedicine  PeerReview ProcessFile- EMM-2012-02273
 
 
© EMBO 4 
 
Referee#3(GeneralRemarks):
 
ThismsreportsbyHowlandandcoauthorsreportsonatimelyandinterestingsubject.Theauthors
reporton three importantdiscoveries:first,they identify a naturaltargetof the CTL response against
plasmodialantigensduring experimentalinfection;second, they reveal a role for cross-presentation 
ofthisplasmodialantigen in thepathogenesisofcerebralmalariaand third,they revealan important
differenceofdistinctstrainsofplasmodiaforbeing cross-presented locally in thebrain.Thestudy is
very elegant,carefully conducted and adequately controlled.
 
A few issuesrequireattention:
- Isolation of brain microvessels for ex vivo cross-presentation assaysisnotcontrolled forpurity of
the brain microvascular endothelial cells. The experiments shown heredo notadequately identify 
brain microvascularendothelialcellsascross-presenting cells.Peptideinjection willlead to antigen-
presentation by allMHC-I expressing cells,notspecifically by brain endothelialcells.In Mafia 
mice,depletionof macrophages,monocytes,dendritic cells is incomplete making itimpossible to 
discriminatebetween endothelialcellsormyeloid cellsacting ascross-presenting cells.Theauthors
should eitherprovide more convincing data forendothelialcellcross-presentation orphrase more 
carefully the title,resultsand discussion.Thisisparticularrelevantwith respectto the mechanism of
endothelialdamage inflicted by CTLsactivated by cross-presentation,which may eitherresultfrom 
directcelldeath induced by MHC-I recognition on the endothelialcellor by a recently described 
non-canonicalCTL effectorfunction thatoperatesvia TNF (Wohlleberetal,CellReports2012). 
- Itremains unclear why there is no localcross-presentation in thebrain oftheotherplasmodium 
strains thatdo notcause cerebralmalaria as they also express the antigen recognized by the CTLs.
Theauthorsshoulddiscussthisissueorprovidemoreexperimentaldata. 
- Therapidlossofcross-presentation following drug treatmentand the resultantdrop in parasitemia 
suggests rapid turnoverofpeptide loaded MHC Imolecules from the surface ofthe cross-presenting 
cell.Asthisisalso clinically potentially relevant,the authorsshould atleastdiscussthe current
knowledgein theliterature on the dynamics of cross-presentation in myeloid cellsand endothelial
cells.
 
 
 
1stRevision - authors'response 17 March 2013
Editor'scomments 
Youwillseethatwhileallthreereviewersaregenerallysupportiveofyourworkand
underlineitsconsiderable potential interest, they also raise a number of specific concerns 
that prevent us from considering publication at this time. 
  
Wearehappythatthereviewersfoundvaluesintheworkpresented.
 
Importantly, all three reviewers highlight that more evidence for the role of brain 
microvascularendothelialcellsinantigenpresentationisrequiredandsuggestanalysingthe
purity of the microvessel preparations in both wild-type and MAFIA mice. In addition,
reviewer 1 suggests to perfuse the brains upon infection with differentparasites,to determine 
whetherCD8Tcellsaccumulatedifferentially in thebrain.Reviewer2suggests thatdirect
evidence of cerebral malaria, such as brain pathology and Evans blue test, should be
provided in theexperimentpresenting thetreatmentapproach. 
Allthesequestionshavebeenanswered(seereviewers’answers).
 
Responsetoallthreereviewer'sconcernsregardingmicrovesselpurityandcontaminationby
hematopoietic/myeloid cells:
Evenaftercollagenasedigestion,themicrovesselpreparationsconsistofmulticellulartubes,
composed ofendothelialcells,pericytesand microglialcells,and possibly brain-sequestered EMBO MolecularMedicine  PeerReview ProcessFile- EMM-2012-02273
 
 
© EMBO 5 
leukocytes. We have made this clearer in the results and discussion text as well as by 
providing SEM images of the vessels. Extended digestion to obtain single cells greatly 
decreasesviability,in ourhandsand asreported by Song and Pachter(In Vitro CellDev Biol
Anim,2003,39:313-320).Weare thereforeunable to analyse the cell type composition of 
the microvessels by flow cytometry.   
 Instead of analysing the purity of the preparations, we have taken the opposite 
approach of quantifying (in the new experiment presented in the revised manuscript) the 
maximum possiblecontribution ofhematopoietic/myeloid cellsto cross-presentation.
 When we intentionally purified brain-sequestered leukocytes (including CD45+ 
CD11b+ Gr1+ monocytes, macrophages, and granulocytes) from PbA-infected mice and 
incubated them with LR-BSL8.4a cells in the same way that the brain microvessel cross-
presentation assay isperformed,wesaw thatleukocytesfrom PbA-infected mice did produce 
a cross-presentation signal, but less than one-tenth of the signal resulting from microvessel 
preparations(Fig.6C).Therefore,even in theworstcasescenario whereno myeloid cellsare
removed during microvesselpurification,~90% of the microvesselcross-presentation signal
mustcomefrom themicrovesselsperse.
 WehavealsorepeatedtheMAFIAmouseexperimentwith theadditionalcontrolsof
infected C57BL/6 mice (requested by reviewer 1) and infected MAFIA mice not treated with 
dimerizer(requested by reviewer2).Therewasno reduction (and even an apparentincrease)
in brain microvessel cross-presentation by dimerizer-treated MAFIA mice compared to either 
of thesecontrols(SIFig 3A).Even though depletion isnotfully complete(around 80%)in 
treated MAFIA mice, the data argues against myeloid cells being responsible for the detected 
cross-presentation.
 Please note that we do not claim that endothelial cells are necessarily the cross
presenting cells; in particular, the title and abstract refer only to brain microvessels.
Nevertheless,wehaveprovidedtwomorelinesofevidencetosupportendothelialcellsbeing 
the cross-presenting population (although wecannotruleoutpericytes). 
 First, omitting collagenase from the microvessel isolation process decreases the
detected cross-presentation by 80-90% (SIFig 2B).Thepurposeofcollagenasedigestion is
notto break thevesselsinto smallerfragmentsbutto erodethevesselbasallamina(Song and 
Pachter, In Vitro Cell Dev Biol Anim, 2003, 39: 313-320). Since the basal lamina would 
largely prevent the reporter cells from coming into contact with endothelial cells and 
pericytes, these cell types are more likely to be the cross-presenting cells, as opposed to 
astrocytesormicroglia thatare already exposed. 
 Second,wehaveprovidedSEM images(Fig6E-F)ofreportercellsformingcell-cell
junctions withmicrovesselwalls(boththeablumenalandlumenalsurfaces).Thesejunctions
are likely to be immunologicalsynapseswith the cross-presenting cells,which appearto be
endothelialcells(although again,pericytescannotbe ruled out). 
 
 
Finally,allthree reviewers, including reviewer 3, have a number of important suggestions to 
improve interpretation of your data, impact and readability of your work.
 Their suggestions have been taken into consideration and we have modified the
manuscriptaccordingly. 
 
Reviewer'scomments
 
Referee#1(CommentsonNovelty/ModelSystem):  
 
Technicalqualityisclear.Novelty:noonehasshownpresentationofmalariaantigensfrom 
brain blood vesselsduring experimentalcerebralmalaria.Medicalimpactismedium asitis 
notclearthatCD8 T cellsmediatediseasein human malaria.Thisisa highlycontroversial
issue and divides the field, but in my opinion it is yet to be resolved either way. Hence, the 
adequacy of this is "unclear at this stage".Thismeans that the findingsmayeventuallybeEMBO MolecularMedicine  PeerReview ProcessFile- EMM-2012-02273
 
 
© EMBO 6 
highlyrelevantorpotentiallyirrelevant,depending on whetherthemousemodelpansoutto 
bereflectiveofthehuman model.
 Wethankthereviewerforhissupportiveandunbiasedcomments.
 
Referee#1(GeneralRemarks): 
The report by Howland et al provides some very interesting findings that extend our
understanding of the immunopathologyassociated with experimentalcerebralmalaria.The
report identifies a new blood stage MHC I-restricted antigen that is expressed by several
Plasmodium species. Evidence is provided that CD8 T cells specific for this antigen migrate 
to the brain during infection with various species of Plasmodium, and the authors show that 
for P. berghei ANKA infection but not infection by other species, this antigen is cross-
presented bycellsofthebrain microvessels.Although theseauthorswereunableto definethe
precisecell typecross-presenting parasiteantigen, theirworknicelysupports otherstudies
implicating endothelial cells in this function. They also provide evidence that reducing 
parasiteburden bydrug treatmentlatein diseasemaybeprotectivethrough itsreduction in 
antigen cross-presentation bythecellsofthebrain microvessels.  
 Wethankthereviewerforhissupportivecomments.
 
1.Introduction: The authors state "... not one CD8 epitope has been identified...". But later 
point out that Lau et al have identified several epitopes. The authors should modify this
statementto say "...very few epitopes..."
 The statement was meant to explain the motivation/situation when we began the 
study and has been modified to be more explicit: "... not one CD8 epitope had yet been 
identified in C57BL/6 mice at the start of this work ...".
 
2.Figure5 showsevidenceofCD8 T cellsaccumulating in thebrainsofmiceinfected with 
non-CM causing parasites. As the authors do no perfuse the mice/brains, it is unclear
whetherthisapparentaccumulationissimplyreflectingtheirpresenceintheblood,without
anyspecificsequestration in thebrain.Aswemight expect these cells to be in the blood after 
expansion in the spleen and release into the circulation, I think it is import to determine 
whether there is a difference in T cell sequestration in the brain after perfusion for the
differentinfections.
 Although the mice were not perfused, we did bleed the mice retro-orbitally (under
anaesthesia) untilthey were dead,thus almostallof the circulating blood is removed from the 
brains.Theremaining CD8 T cellsleftin thebrain arelargely specifically sequestered,asis
apparent from the proportion of IFNg+GrB+ CD8 T cells in the brain (~80%) versus the 
spleen (~30%) (Fig 4A). We did perform a comparative analysis of exsanguinated and 
perfused mice.Wedid notseeasignificantdifference in either the total number of CD8 T 
cellsin the brain orthe numberoftetramer-positiveCD8 T cellsin thebrain.Thislastpoint
hasbeen added to theMaterialsand Methods.
  
3.Figure6.It isnotclearhow manytimes thisexperimentwasperformed.Please indicate
this throughout the manuscript so that the reader can be confident these experiments are not 
single experiments.
  Fig6B isrepresentativeof3experiments.Figurelegendshavebeenannotatedwhen
experimentshave been repeated.
 
4.Whilethisfigureshowspreferentialpresentation ofAg bythevesselmaterialisolated from 
the brains of PbA infected mice, there is minimal evidence that presentation is mediated by 
endothelialcells.
 Pleaseseerelevantresponseabovedirectedtoallthreereviewers.EMBO MolecularMedicine  PeerReview ProcessFile- EMM-2012-02273
 
 
© EMBO 7 
5. I assume there aremanycell types present in the vesselmixture. Is it possible to digest
cellsinto single cellsthen sortformarkersto indicate presentation by endothelialcells?  
 No,thecellsdiewhendigestedtothisextent.
 
6. The MAFIA mouse experiment requires side-by-side comparison to normal infected 
controlsto demonstrate there isno reduction in presentation. 
 We have repeated the experiment with infected B6 mice (SI Fig 3A) and there is
indeed no reduction. These data have been added and described to the revised manuscript. 
 
7.Figure3."(G)"ismissing nextto "brain"in thelegend to figure3.
 Fixed.
 
 
 
Referee#2(CommentsonNovelty/ModelSystem): 
 
1, Studies in Fig. 1-5 were performed in high quality both technically and scientifically. 
Unfortunately,sinceothergroupidentifiedCD8epitopeexpressedinbloodstageofmalaria
parasites,thisstudyisnotthefirstto identifytheepitope.Yet,authorswereableto generate
MHC tetramer and identify specific T cells, which should be highly evaluated. However, 
studies in Fig. 6 and 7 are not satisfactory. Information regarding the experimental
conditionssuch aspurity ofmicrovesselpreparation is lacking,and controlgroupsare not
sufficient. If these points are improved, I think that the manuscript may be qualified for 
publication.
 We thank the reviewer for his comments. We have added new experiments and
experimentalinformation forFigure 6 and 7. 
 
Referee#2(GeneralRemarks): 
 
In this paper,authors identified a major CD8 epitopethatisconserved acrossrodentmalaria 
parasites.Using MHC tetramer,theyfound thatepitope-specific T cells were induced during 
infection with PbA and accumulate in brain. Interestingly, accumulation of these specific 
CD8Tcellswasobservedduring infection with non-ECM-causing parasites.Authorsshowed 
that brain microvessels prepared from PbA-infected mice were able to cross present the 
epitope, while those prepared from non-ECM-causing parasites were not. Studies on the 
identification of the epitope and its specific T cells are performed well. However, I have some 
concernswith regard to the antigen-presentation bybrain microvessels.
 
Specifically,
1. Authors prepared brain microvessels from PbA-infected mice and showed that they can 
presentmalaria antigen in Fig.6B.They also showed microvesselsprepared from PbNK65- 
and Py17X-infected brain were not able to present SQLLNAKYL-epitope.However,they did 
not show thepurity of thepreparation and theproportions ofcontaminating hematopoietic
cells. It is crucial to show that the difference in antigen presentation is not due to the 
composition ofcelltypesin the microvesselpreparations. 
 Pleaseseerelevantresponseabovedirectedtoallthreereviewers.
Also,itisimportanttoshow the levels of MHC on microvessels and their ability of antigen-
presentation when SQLLNAKYL peptide was exogenously added in culture.
 
 Assuggestedbythereviewer,wedidtrytoshow levelsofMHCClassIonisolated
microvesselsbyimmunofluorescencemicroscopy. However, we were not able to obtain good EMBO MolecularMedicine  PeerReview ProcessFile- EMM-2012-02273
 
 
© EMBO 8 
and reproducible staining. We believe it is due to the collagenase treatment to obtain the 
microvessels. Ithas tobenoted thatourpresentationassay takes24h, a time thatmaybe
necessary for surface re-expression of MHC loaded with parasite-derived peptides. To 
support this hypothesis, we performed the cross-presentation assay 1 or 3 hours post- 
purification and did notobserveany response.
 
Nevertheless, we performed the in vitro assay with the addition of the peptide SIINFEKL 
corresponding to the CD8 epitope ofovalbumin and the use ofa reportercellline recognizing 
the OVA peptide in the context of MHC class I molecule. We chose this peptide over the 
SQLLNAKYL peptide to eliminate any cofounding factor due to endogenous presentation.
We observed that exogenous addition of the OVA peptide to the microvessels from PbA-
infected mice induces higher numbers of blue spots than microvessels from naive mice. This 
meansi)thatafter24hours,MHCclassI are re-expressed atthe surface ofmicrovesselcells
and ii)thatmore endogenousMHC moleculeswere re-expressed formicrovesselcellsfrom 
PbA-infected mice than those of naive mice and iii) that drug treatment had no effect on the 
level of MCH re-expression.  These data have been added to and discussed in the revised 
manuscriptasSIFig5.
 
2.Authors used MAFIA transgenicmice to rule out the possible contamination of antigen-
presenting cellsin microvessel-preparation in Fig.6D.First,thecontrol ofthedrug-treated 
PbA-MAFIA,untreatedgroup,isnotshown. 
 We have repeated the experiment with infected MAFIA mice not treated with the
dimerizer drug (SI Fig 2A). The treated MAFIA mice did not show a reduction in cross-
presentation compared to the untreated MAFIA mice;on thecontrary,therewasasignificant
increase. This may possibly indicate that certain myeloid subsets may either be competing for 
parasite antigen or play a role in down-regulating cross-presentation.Thesedatahavebeen 
added and described to the revised manuscript. 
 
3.Second,myeloid cellsarenotcompletelyremoved in drug-treated MAFIA transgenic mice, 
and itisagain importantto show thepurityofcellpopulation in thisexperiment. 
 Incomplete depletion of myeloid cells is unlikely to account for the cross-
presentation seen with treated MAFIA mice since therewas no reduction at allwith ~80% 
depletion. We have addressed the purity concern by showing that the cross-presentation 
contribution of allbrain-sequestered leukocytes isbut a small fraction ofcross-presentation 
by the microvessel preparation (Fig 6C). These data have been added and described to the
revised manuscript.
 
4. It iscrucial to show thathematopoieticcellsarenot involved in antigen presentation of
SQLLNAKYL-epitope during PbA-infection. Anti-CD45 antibody may help to rule out the
involvement of hematopoietic cells. For example, one can treat microvessel preparation with 
anti-CD45mAbandcomplementtoremoveresidualhematopoieticcells. 
As described above, we have addressed the role of hematopoietic cells by intentionally 
purifying them and quantifying theircontribution to thecross-presentation signal.Wethank 
the reviewer for the interesting suggestion of anti-mouse CD45 and complement but
conditionsneed to beoptimized,which isdifficult to do withoutagood way to analyse the 
purity ofthemicrovesselsin thefirstplace. 
 
 
5. In Fig. 7C, the purity of microvessels and their MHC expression should be shown. It is
possible that CG/ART-treatment reduced the number of contaminating antigen presenting 
cellsand thusreduced the response. 
See above response to reviewer I. Further, in the new experiment where exogenous
SIINFEKL peptide was added to microvessels to measure MHC class I expression (SI Fig EMBO MolecularMedicine  PeerReview ProcessFile- EMM-2012-02273
 
 
© EMBO 9 
5A), microvessels from drug-treated mice induced the same response as non-treated mice. 
ThusdrugtreatmenthadnoeffectonMHC classIexpression. 
 
 
6.In Fig.7DE,thereason forthedeath ofmiceisnotclearlyshown.Authorsshould show the 
evidence of cerebral malaria, such as brain pathology and Evans blue test for the BBB 
integrity. 
 AsdescribedintheResults,themiceintheseexperimentsdiedwhentheneurotoxin
folate crossed the BBB, causing convulsions.  Folate has a direct epileptogenic effect on 
neurons, causing convulsions and death if it can access the central nervous system via a
breach in the blood-brain barrier (Hommes et al., 1973, J Neur Sci, 19, 63; Remler and 
Marcussen, Epilepsia, 1984, 25, 574). At the concentration used, folate does not induce 
mortalityinmicewithanintactBBB.
The folic acid assay thus tests only this one aspect of ECM pathology i.e. BBB integrity.
SincetheBBB damagewasinflictedonlybyCD8+ T cellsofonespecificity,itisreasonable 
that we observed only mild/early signs of ECM. We did not perform brain histology because 
we expect to see much less pathology compared to "normal" ECM caused by many more
parasite-specific CD8+ T cells.Before turning to thefolicacidchallenge,wedidperform a
pilotexperimentwith theEvansbluetestand saw asignificantdifference(p = 0.011)between
SQLLNAKYL-injected and control peptide-injected brains extracted withDMF(seebelow).
However,theexperimentgroupbrainswereonlylightblue(notdark blue like fullECM)and 
thorough perfusion was needed for the differences to be significant, which is why we 
switched to the more sensitive folic acid assay.
 Wehavecommentedonthelimitationsofthefolicacidassayinthediscussionby
adding the following:Onelimitationofourapproachisthatblood-brain barrierintegrity was
assessed by thisvery sensitive assay,by injecting folic acid intravenously.Folate hasa direct
epileptogenic effect on neurons, causing convulsions and death if it can access the central
nervous system via a breach in the blood-brain barrier (Hommes et al., 1973).Without
performing thefolicacid assay,thedamagecaused by CD8+ T cellsofjustthisonespecificity
wasinsufficienttorecapitulatethefullextentandrange ofpathologiesofECM.Ithasto be 
reminded thatSQLLNAKYL-specific CD8 T cells representatbest10-15% ofthetotalbrain-
sequestered CD8 T cells and thus otherspecificities likely participate in the ECM pathologies.
 
 
7. The title is misleading, if authors are not able to conclude that microvessels are
responsible for the cross-presentation asdescribed in page15 lines16-8.
 As described above, we have added 3 lines of evidence to support the claim that
microvesselsareindeedresponsibleforthecross-presentation.
 
 
 
 
Referee#3(GeneralRemarks):
 
ThismsreportsbyHowlandandco-authorsreportson a timelyand interesting subject.The
authorsreporton threeimportantdiscoveries:first,theyidentifya naturaltargetoftheCTL 
response against plasmodial antigens during experimental infection; second, they reveal a 
role for cross-presentation ofthisplasmodialantigen in thepathogenesisofcerebralmalaria 
and third,theyrevealan importantdifferenceofdistinctstrainsofplasmodia for being cross-
presented locallyin thebrain.Thestudyisveryelegant,carefullyconducted and adequately
controlled. 
 
A few issuesrequireattention: EMBO MolecularMedicine  PeerReview ProcessFile- EMM-2012-02273
 
 
© EMBO 10
1.Isolation ofbrain microvesselsforexvivo cross-presentation assaysisnotcontrolled for
purity of the brain microvascular endothelial cells. The experiments shown here do not 
adequately identify brain microvascular endothelial cells as cross-presenting cells. Peptide
injection will lead to antigen-presentation byallMHC-I expressing cells,notspecificallyby
brain endothelialcells.In Mafia mice,depletion ofmacrophages,monocytes,dendriticcells
is incomplete making it impossible to discriminate between endothelial cells or myeloid cells 
acting ascross-presenting cells.Theauthorsshould either provide more convincing data for 
endothelialcellcross-presentation orphrasemorecarefullythetitle,resultsand discussion. 
 Pleaseseerelevantresponseabove(editorresponse)directedtoallthreereviewers.
  
2.Thisisparticularrelevantwith respectto themechanism ofendothelialdamageinflicted by
CTLsactivatedbycross-presentation,which mayeitherresultfrom directcelldeath induced 
byMHC-I recognition on the endothelialcellor by a recently described non-canonicalCTL 
effectorfunction thatoperatesvia TNF (Wohlleberetal,CellReports2012). 
 The work by Wohlleber et al. is very exciting, but this non-canonical effector
function is unlikely to play a major role in ECM since TNFα knockout mice remain 
susceptible to ECM (Engwerda etal.,JEM 2002).We have mentioned this in the discussion.
 
 
3. It remains unclear why there is no local cross-presentation in the brain of the other
plasmodium strains that do not cause cerebral malaria as they also express the antigen 
recognized by the CTLs.The authors should discuss this issue or provide more experimental
data. 
 In the previous manuscriptversion,we proposed that the difference in localcross-
presentation between ECM and Non-ECM strains is thecapacity ofECM strains to display 
higher sequestration in the brains of infected mice.  We are now providing new data (new 
Figure7)usingluciferase-tagged parasite bioluminescence measurements showing that there 
is a difference in parasite accumulation in the brains of mice with an ECM strain (PbA) 
versusanon-ECM strain(P.yoeliiYM).
 
 
4. The rapid loss of cross-presentation following drug treatment and the resultant drop in 
parasitemia suggestsrapid turnoverofpeptideloaded MHC Imoleculesfrom the surface of
the cross-presenting cell.Asthisisalso clinicallypotentiallyrelevant,theauthorsshould at
least discuss the current knowledge in the literature on the dynamics of cross-presentation in 
myeloidcellsandendothelialcells.
 Weagreewith thereviewerthat therapid lossofcross-presentation may suggesta
rapid turn-overofpeptideloaded MHC Imoleculesfrom thesurfaceofthecross-presenting 
celland thisissupported by data presented on SupplementalFigure 4. 
 Thismaybeduealsoto the fact that presentation of PbA antigens depends on the parasite 
load in the brain and that a certain threshold is needed to lead to ECM.  Since we treated the 
micethedaybeforeECM onset,thethresholdmaynothavebeenyetreached.
 Wehaveadded asection in thediscussion on thecurrentknowledgeon thedynamics
ofcross-presentation in myeloid cellsand endothelialcells. 
 
 
 
2nd EditorialDecision 04 April2013
Wehavenowreceivedtheenclosedreportsfromtherefereesthatwereaskedtore-assessyour
manuscript.Asyouwillsee, the reviewers are now supportive and I am happy to inform you that we 
willbeabletoacceptyourmanuscriptpendingeditorialamendments. 
 EMBO MolecularMedicine  PeerReview ProcessFile- EMM-2012-02273
 
 
© EMBO 11
I look forward to seeing a new revised version of your manuscriptas soon aspossible.
 
***** Reviewer'scomments***** 
 
Referee#1(CommentsonNovelty/ModelSystem): 
 
Technicalqualityisclear.Novelty:noonehasshownpresentationofmalariaantigensfrom brain
blood vesselsduring experimentalcerebralmalaria.Medicalimpactismedium asitis 
notclearthatCD8 T cellsmediatediseasein human malaria.Thisisahighly controversialissueand 
dividesthefield,butin my opinion itisyetto beresolved eitherway.Thismeansthatthefindings
mayeventuallybehighlyrelevantorpotentiallyirrelevant,dependingonwhetherthemousemodel
pansoutto bereflective ofthe human model.
 
Referee#1(GeneralRemarks):
 
I am satisfied with the revisions.
 
 
 
 
Referee#2(CommentsonNovelty/ModelSystem): 
 
AsIstatedintheinitialreview,identificationofCD8epitopeinbloodstagemalariaparasitesand
studies on thespecificT cellsusing MHC tetramerwereperformed in high standard and quality.It
is novel that authors showed that the epitope-specific T cells are presentin the brain ofmice thatdo 
notdevelop ECM and thatbrain microvesselscan cross-presentmalariaantigentoCD8Tcellsin
micethatdevelopECM.Authorsalsoprovidedsufficientbackgroundinformationregardingthe
ability ofbrain microvesselsto presentmalaria antigen to CD8 T cells.While itiscontroversial
whetherCD8Tcellsareinvolved in the etiology ofhuman CM,itisimportantto determine the 
mechanismsunderlyingthepathogenesisofCM usinganimalmodels,whichallowexperimental
approach.
 
Referee#2(GeneralRemarks):
 
Authorsrespondedadequatelytomostofmyconcerns.While authors did not provide the 
information regarding the purity of microvessel preparation, they provided supportive information 
indicating that the antigen-presentation by microvesselswasnotdueto thecontaminating 
hematopoieticcells.Theinterpretation ofthedatawascarefully performed.Ithink thatthisstudy is
a significantadvance in the specific field and providesinteresting information to broad non-
specialists.
 
 
 
 
 
